# Supplementary material for: Perturbed pediatric circulating metabolome in mild and severe dengue disease
Source: J Virol. 2025 Oct 29;99(11):e01572-25. doi: 10.1128/jvi.01572-25 (PMC12645983; doi:10.1128/jvi.01572-25)
Supplement: Supplemental tables — Tables S1 to S4. [file jvi.01572-25-s0002.xlsx]

## Sheet: Table S1
		Clinical Diagnosis			p-value
		ND	DF	DHF/DSS	ND vs. DF	ND vs. DHF/DSS	DF vs. DHF/DSS
	Number of Patients	284	185	66
	Age (mean (range))	8.22 (0.6 to 14.6)	9.44 (0.5 to 15.9)	9.71 (0.6 to 15.6)	< 0.0001	0.2	1
	Sex				1	1	1
	Female (%)	134 (47.2%)	97 (52.4%)	26 (39.4%)
	Male (%)	150 (52.8%)	88 (47.6%)	40 (60.6%)
	Days of Illness (mean(range))	2.9 (1 to 7)	3.6 (1 to 6)	4.3 (1 to 6)	< 0.0001		< 0.0001
	DENV Serotype						< 0.0001
	DENV1 (%)		91 (49.2%)	11 (16.7%)
	DENV2 (%)		45 (24.3%)	45 (68.2%)
	DENV3 (%)		23 (12.4%)	7 (10.6%)
	Unknown (%)		26 (14.1%)	3 (4.5%)
	Infection History						< 0.0001
	Primary (%)		98 (53.0%)	12 (18.2%)
	Secondary (%)		84 (45.4%)	50 (75.8%)
	Unknown (%)		3 (1.6%)	4 (6.0%)
	Sample Type
	Serum (%)	265 (93.64%)	175 (94.59%)	45 (68.19%)
	Plasma (%)	18 (6.36%)	10 (5.41%)	21 (31.81%)
	Each variable is presented as either number of patients (percentage of patients), or mean value (range of values). Statistical assessment of demographics between disease states; (sex) indicated no statistically significant differences in sex distribution (Chi-squared test, p = 1); (age) indicated a significantly different distribution between ND and DF (Welch’s t-test, p < 0.0001), but age distri…

## Sheet: Table S2
Pathway	medt_DSSvDF	FET_DSSvDF	medt_DSSvDHF	FET_DSSvDHF	medt_DHFvDF	FET_DHFvDF
TCA cycle	6.2232	0.7661	2.7674	0.7083	0.3532	0.1063
Omega-3 fatty acid metabolism	3.7358	0.3439	3.5329	0.0115	-5.75	0.7851
Alkaloid biosynthesis II	3.5342	0.9015	2.0582	0.8726	NA	NA
Di-unsaturated fatty acid beta-oxidation	3.2167	0.2985	3.2271	0.5149	-2.3852	0.9202
Linoleate metabolism	3.186	0.1523	3.4191	0.0002	-5.6332	0.6118
Fatty acid activation	3.116	0.0329	3.4634	0.0556	-4.0297	0.9988
De novo fatty acid biosynthesis	2.9148	0.0023	3.5077	0.0028	-5.6738	0.995
Fatty Acid Metabolism	2.9148	0.0805	3.1396	0.2756	-2.3829	0.9695
D4&E4-neuroprostanes formation	2.7847	0.3217	4.3481	0.2646	-4.9074	0.4618
Bile acid biosynthesis	2.7665	0.8304	2.34	0.7839	-2.4072	0.9817
Vitamin A (retinol) metabolism	2.6739	0.0631	3.8457	0.0265	-7.0931	0.2477
Xenobiotics metabolism	2.6598	0.8424	2.6466	0.8222	-2.1342	0.7687
Arachidonic acid metabolism	2.6572	0.0047	3.6075	0.0037	-5.5926	0.3777
Ascorbate (Vitamin C) and Aldarate Metabolism	2.6431	0.1028	2.4803	0.0695	2.5761	0.2965
Leukotriene metabolism	2.6405	0.0647	4.4315	0.1494	-5.6332	0.3967
Prostaglandin formation from dihomo gama-linoleic acid	2.6344	0.2201	2.877	0.1696	-5.7365	0.9244
Prostaglandin formation from arachidonate	2.6284	0.8746	5.2683	0.3139	-6.2063	0.5001
Vitamin E metabolism	2.5989	0.9376	2.4803	0.7369	-3.169	0.9734
Glycerophospholipid metabolism	2.5965	0.2152	2.9495	0.2041	-3.1358	0.953
C21-steroid hormone biosynthesis and metabolism	2.5191	0.9996	3.8457	0.9948	-4.1688	0.0874
Vitamin D3 (cholecalciferol) metabolism	2.5138	0.7249	2.17	0.5566	-3.5442	0.9976
Glycosphingolipid metabolism	2.4956	0.6196	2.1464	0.7501	-3.4129	0.9643
Omega-6 fatty acid metabolism	0.3558	0.2201	5.5403	0.1696	-5.822	0.9244
Selenoamino acid metabolism	0.3094	0.964	-2.1573	0.9424	2.4513	0.7801
Putative anti-Inflammatory metabolites formation from EPA	-0.0671	0.2263	-2.5885	0.8865	-2.9021	0.3081
Methionine and cysteine metabolism	-0.0671	0.9523	-2.6819	0.9938	-2.4072	0.543
Vitamin B6 (pyridoxine) metabolism	-2.3123	0.4985	0.2396	0.9424	-2.527	0.9605
Lysine metabolism	-2.5737	0.2599	-3.0751	0.8824	-2.8685	0.3222
Aspartate and asparagine metabolism	-2.6003	0.2215	-3.0339	0.9667	-2.7251	0.1984
Tryptophan metabolism	-2.6659	0.5418	-2.217	0.9705	-2.7495	0.1612
Arginine and Proline Metabolism	-2.8137	0.2831	-3.2003	0.9344	-2.9526	0.0283
Urea cycle_amino group metabolism	-2.8303	0.4892	-3.3726	0.9979	-2.9779	0.507
Glutathione Metabolism	-3.0271	0.9953	-2.284	0.9993	-2.9087	0.1857
Phosphatidylinositol phosphate metabolism	-3.0896	0.6126	0.0631	0.4637	-2.5429	0.8558
Carnitine shuttle	-3.2158	0.9295	-0.1353	0.9247	-2.417	0.4009
Butanoate metabolism	-3.5	0.1702	-3.2064	0.4769	-2.4556	0.2278
Tyrosine metabolism	-3.5	0.7519	-2.284	0.9995	-2.5983	0.0066
Pyruvate Metabolism	-3.5656	0.4698	-2.284	0.4125	-3.2262	0.7243
Glycosylphosphatidylinositol(GPI)-anchor biosynthesis	-3.5904	0.6857	-2.0865	0.6425	NA	NA
Beta-Alanine metabolism	-3.7098	0.9063	-3.3276	0.9978	-2.9248	0.4309
Vitamin B9 (folate) metabolism	-3.7342	0.9867	-13.9727	0.9947	-2.5728	0.7851
Valine, leucine and isoleucine degradation	-3.7593	0.132	-3.2064	0.2008	-2.4801	0.3212
Benzoate degradation via CoA ligation	-3.7593	0.3217	-2.1832	0.2646	NA	NA
Glycine, serine, alanine and threonine metabolism	-3.7811	0.9215	-3.2064	0.9835	-2.5983	0.6303
Drug metabolism - cytochrome P450	-3.8136	0.0499	-2.7713	0.0251	-3.1888	0.4251
Purine metabolism	-3.8477	0.7919	-4.0365	0.9749	-2.5696	0.0229
Sialic acid metabolism	-4.0681	0.4478	-6.8229	0.3248	-2.4436	0.9013
Hexose phosphorylation	-4.0681	0.8182	-6.8229	0.9424	0.1496	0.7801
Vitamin B3 (nicotinate and nicotinamide) metabolism	-4.1657	0.8258	-4.0748	0.9947	-2.6159	0.0378
C5-Branched dibasic acid metabolism	-4.2021	0.6857	-2.7452	0.6425	-2.935	0.4746
Dimethyl-branched-chain fatty acid mitochondrial beta-oxidation	-4.3519	0.3217	-15.6776	0.9547	-3.4059	0.4618
Nitrogen metabolism	-4.3958	0.7661	-4.0748	0.9547	-2.5759	0.1063
Vitamin B5 - CoA biosynthesis from pantothenate	-4.5662	0.6264	-3.2387	0.5496	-1.9931	0.9244
CoA Catabolism	-4.5662	0.6264	-3.2387	0.5496	-1.9931	0.9244
Propanoate metabolism	-4.8386	0.2201	-2.7452	0.5496	-3.2262	0.2747
Squalene and cholesterol biosynthesis	-4.8386	0.7587	-2.9371	0.4038	-2.5474	0.4309
Histidine metabolism	-4.9295	0.9691	-4.7241	0.9878	-2.511	0.4373
Saturated fatty acids beta-oxidation	-4.9781	0.2175	-4.1698	0.3248	-6.4372	0.9951
Alanine and Aspartate Metabolism	-5.0181	0.8842	-4.0748	0.9878	-2.6518	0.2048
Fructose and mannose metabolism	-5.0439	0.8182	-6.8229	0.7538	-2.6651	0.1564
Glutamate metabolism	-5.0806	0.7803	-3.3726	0.8865	-2.5759	0.1122
Pyrimidine metabolism	-5.0806	0.9523	-3.3726	0.7724	-2.5504	0.1462
Caffeine metabolism	-5.4329	0.9057	-2.3897	0.5496	-2.6865	0.2747
Mono-unsaturated fatty acid beta-oxidation	-5.5568	0.6857	-4.4978	0.6425	NA	NA
Pentose phosphate pathway	-5.9188	0.7661	-6.8229	0.7083	-2.6865	0.8556
Ubiquinone Biosynthesis	-6.0115	0.7661	-4.4713	0.7083	-2.3797	0.8556
N-Glycan biosynthesis	-6.057	0.7661	-3.548	0.7083	-2.6369	0.4618
Biopterin metabolism	-6.1542	0.6146	-3.0892	0.9403	-3.5281	0.4443
Porphyrin metabolism	-6.2854	0.3104	-4.6317	0.6187	-3.0575	0.7303
Glycolysis and Gluconeogenesis	-6.6605	0.6146	-8.4415	0.5149	-2.6437	0.1857
Aminosugars metabolism	-6.8516	0.8842	-5.169	0.9421	-2.5535	0.2048
Hyaluronan Metabolism	-6.9527	0.6857	-5.169	0.6425	NA	NA
Keratan sulfate degradation	-6.9527	0.8182	-5.996	0.7538	-2.6865	0.4523
N-Glycan Degradation	-6.9527	0.8182	-5.996	0.7538	-2.6865	0.4523
Glycosphingolipid biosynthesis - ganglioseries	-6.9527	0.8558	-11.3972	0.5149	-2.7752	0.7308
Galactose metabolism	-7.0961	0.4478	-4.9466	0.3248	-2.6651	0.543
Vitamin B12 (cyanocobalamin) metabolism	-7.2395	0.6857	-4.7241	0.6425	-2.3797	0.4746
Chondroitin sulfate degradation	-7.6149	0.7661	-6.8229	0.7083	-2.6865	0.8556
Glycosphingolipid biosynthesis - globoseries	-7.6149	0.7661	-6.8229	0.7083	-2.6865	0.8556
Heparan sulfate degradation	-7.6149	0.7661	-6.8229	0.7083	-2.6865	0.8556
Starch and Sucrose Metabolism	-8.277	0.8182	-4.8244	0.7538	-12.1658	0.7801
Androgen and estrogen biosynthesis and metabolism	-8.7814	0.9971	-3.775	0.7185	-2.8916	0.2501
Dynorphin metabolism	-10.1708	0.4985	-13.2464	0.7538	-3.2208	0.9605
Drug metabolism - other enzymes	-10.6025	0.1028	-11.978	0.3041	-3.3373	0.2965
Polyunsaturated fatty acid biosynthesis	-12.0431	0.4698	-9.5961	0.4125	-2.1047	0.7243
Vitamin B1 (thiamin) metabolism	-12.1115	0.3217	-8.9501	0.2646	-2.1677	0.8556
Lipoate metabolism	-14.4744	0.9015	-3.8755	0.8726	-13.4285	0.7243
Phytanic acid peroxisomal oxidation	-15.7168	0.4698	-3.3796	0.4125	-5.3265	0.7243
Fatty acid oxidation, peroxisome	-18.838	0.4698	-3.3796	0.4125	-3.7156	0.2248
Fatty acid oxidation	-23.8025	0.3217	-20.5256	0.2646	-3.9729	0.4618
R Group Synthesis	-24.2646	0.4698	-20.9081	0.4125	-2.1047	0.7243

## Sheet: Table S3
KEGG ID	Feature	Metabolite	Neutral Chemical Formula	Ion Type	Exact Mass (m/z)	Accurate Mass (m/z)	Mass Error (ppm)	Retention Time (min)	Relevance	Conf Level	Panel
C05464	MZ450.3226_8.73	Glycodeoxycholic acid	C26H43NO5	[M+H]+	450.321	450.323	2.6661	8.73	Bile Acid	2	Yes
C02838	MZ286.2017_5.87	2-Octenoylcarnitine	C15H27NO4	[M+H]+	286.201	286.202	1.45247	5.87	Carnitine	2	Yes
C00318	MZ162.1126_1.07	Carnitine	C7H15NO3	[M]+	162.113	162.113	0.616856	1.07	Carnitine	1	Yes
C03017	MZ218.1387_1.69	Propionylcarnitine	C10H19NO4	[M+H]+	218.139	218.139	0.0728894	1.69	Carnitine	2	Yes
	MZ255.2323_13.93	Palmitoleic acid	C16H30O2	[M+H]+	255.232	255.232	1.7392	13.93	Fatty Acid Biosynthesis	2	No
	MZ331.2846_14.28	MG(16:0)	C19H38O4	[M+H]+	331.284	331.285	0.905567	14.28	Glycerolipid	2	Yes
	MZ496.3422_11.66	LPC(16:0) sn1	C24H50NO7P	[M+H]+	496.34	496.342	4.90531	11.59	Glycerophospholipid	2	No
	MZ496.3422_11.38	LPC(16:0) sn2	C24H50NO7P	[M+H]+	496.34	496.342	4.90531	11.38	Glycerophospholipid	2	No
	MZ522.3579_11.99	LPC(18:1)	C26H52NO7P	[M+H]+	522.355	522.358	4.75653	11.99	Glycerophospholipid	2	No
	MZ518.3249_8.69	LPC(18:3)	C26H48NO7P	[M+H]+	518.324	518.325	1.54344	8.69	Glycerophospholipid	2	Yes
	MZ524.3735_13.07	LPC(18:0) sn1	C26H54NO7P	[M+H]+	524.371	524.374	4.6427	13.07	Glycerophospholipid	2	Yes
	MZ524.3736_12.78	LPC(18:0) sn2	C26H54NO7P	[M+H]+	524.371	524.374	4.83341	12.78	Glycerophospholipid	2	No
	MZ542.3242_8.83	LPC(20:5)	C28H48NO7P	[M+H]+	542.324	542.324	0.111741	8.83222	Glycerophospholipid	2	No
	MZ568.3387_11.59	LPC(22:6)	C30H50NO7P	[M+H]+	568.34	568.339	-1.87441	11.66	Glycerophospholipid	2	Yes
	MZ526.2942_10.98	LPE(22:6)	C27H44NO7P	[M+H]+	526.293	526.294	2.63123	10.98	Glycerophospholipid	2	Yes
C06427	MZ279.2319_13.45	alpha-Linolenic acid	C18H30O2	[M+H]+	279.232	279.232	0.157074	13.45	n-3 Fatty Acid Metabolism	1	Yes
C06429	MZ329.2493_13.79	Docosahexaenoic acid	C22H32O2	[M+H]+	329.248	329.249	5.44818	13.79	n-3 Fatty Acid Metabolism	2	Yes
	MZ303.2321_11.77	Eicosapentaenoic acid	C20H30O2	[M+H]+	303.232	303.232	0.804203	11.77	n-3 Fatty Acid Metabolism	3	No
	MZ305.2446_11.85	Eicosatetraenoic acid	C20H32O2	[M+H]+	305.248	305.245	-9.50049	11.85	n-3 Fatty Acid Metabolism	3	No
	MZ277.216_11.03	Stearidonic acid	C18H28O2	[M+H]+	277.216	277.216	-0.743391	11.03	n-3 Fatty Acid Metabolism	3	No
C00219	MZ305.2481_14.01	Arachidonic acid	C20H32O2	[M+H]+	305.248	305.248	1.94531	14.5	n-6 Fatty Acid Metabolism	1	Yes
C03242	MZ307.2632_14.48	dihomo-gamma-linolenic acid	C20H34O2	[M+H]+	307.263	307.263	0.142354	14.9	n-6 Fatty Acid Metabolism	1	No
C06426	MZ279.2319_13.57	Gamma-Linolenic acid	C18H30O2	[M+H]+	279.232	279.232	0.157074	13.57	n-6 Fatty Acid Metabolism	1	Yes
	MZ359.2217_9.34	Hepoxilin A3	C20H32O4	[M+Na]+	359.219	359.222	6.68116	9.34	n-6 Fatty Acid Metabolism	3	No
	MZ319.2269_9.87	Leukotriene A4	C20H30O3	[M+H]+	319.227	319.227	-1.25303	9.87	n-6 Fatty Acid Metabolism	3	No
C01595	MZ281.2482_14.2	Linoleic acid	C18H32O2	[M+H]+	281.248	281.248	2.46687	14.7	n-6 Fatty Acid Metabolism	1	Yes
	MZ353.2315_8.32	Prostaglandin D2	C20H32O5	[M+H]+	353.232	353.231	-2.2648	8.32	n-6 Fatty Acid Metabolism	3	No
C00791	MZ114.0664_0.98	Creatinine	C4H7N3O	[M+H]+	114.066	114.066	1.75337	0.98	Other	1	Yes
C01586	MZ180.0661_3.89	Hippuric acid	C9H9NO3	[M+H]+	180.066	180.066	3.22605	3.89	Other	2	Yes
	MZ203.1365_1.84	Leucyl-alanine	C9H18N2O3	[M+H]+	203.139	203.137	-12.3974	1.84	Peptide	2	Yes
C00079	MZ166.0865_2.27	L-Phenylalanine	C9H11NO2	[M+H]+	166.086	166.087	1.47755	2.27	Peptide	2	Yes
	MZ213.1229_1.38	L-prolyl-proline	C10H16N2O3	[M+H]+	213.123	213.123	-2.34606	1.38497	Peptide	2	Yes
	MZ313.1558_4.82	Phenylalanylphenylalanine	C18H20N2O3	[M+H]+	313.155	313.156	3.61323	4.82	Peptide	2	Yes
C00148	MZ116.0708_1.09	Proline	C5H9NO2	[M+H]+	116.071	116.071	1.68432	1.09	Peptide	2	Yes
	MZ231.1697_2.89	Valyl-Leucine	C11H22N2O3	[M+H]+	231.17	231.17	-2.59549	2.89155	Peptide	2	Yes
C00262	MZ137.0465_1.35	Hypoxanthine	C5H4N4O	[M+H]+	137.046	137.047	1.45936	1.32	Purine Metabolism	1	Yes
C00294	MZ269.09_1.39	Inosine	C10H12N4O5	[M+H]+	269.089	269.09	5.20275	1.39	Purine Metabolism	1	Yes
C01017	MZ221.0917_1.67	5-hydroxytryptophan	C11H12N2O3	[M+H]+	221.092	221.091	-2.57015	1.59	Tryptophan Metabolism	3	No
C00954	MZ176.0711_5.67	Indoleacetic acid	C10H9NO2	[M+H]+	176.071	176.071	2.83977	5.6	Tryptophan Metabolism	1	Yes
C02043	MZ206.0825_5.04	Indolelactic acid	C11H11NO3	[M+H]+	206.081	206.083	6.45765	5.1	Tryptophan Metabolism	1	No
	MZ190.0866_6.5	Indolepropionic acid	C11H11NO2	[M+H]+	190.086	190.086	0	6.5	Tryptophan Metabolism	1	Yes
C00328	MZ209.0922_2.23	L-Kynurenine	C10H12N2O3	[M+H]+	209.092	209.092	0.630153	1.98	Tryptophan Metabolism	1	No
C00078	MZ205.0977_3.09	L-Tryptophan	C11H12N2O2	[M+H]+	205.097	205.098	2.66401	3	Tryptophan Metabolism	1	Yes
C00780	MZ177.1011_1.7	Serotonin	C10H12N2O	[M+H]+	177.102	177.101	-6.43131	1.5	Tryptophan Metabolism	1	Yes
C06124	MZ380.257_10.14	Sphingosine-1-phosphate	C18H38NO5P	[M+H]+	380.256	380.257	2.63	10.14	Sphingolipid	3	No
C01120	MZ382.2723_10.45	Sphinganine-1-phosphate	C18H40NO5P	[M+H]+	382.272	382.272	1.57	10.45	Sphingolipid	3	No
C00319	MZ322.2746_14.2	Sphingosine (d18:1)	C18H37NO2	[M+Na]+	322.272	322.275	9	14.2	Sphingolipid	3	No
C00836	MZ324.2905_14.98	Sphinganine (d18:0)	C18H39NO2	[M+Na]+	324.287	324.291	9.87	14.98	Sphingolipid	3	No

## Sheet: Table S4
KEGG ID	Feature	Metabolite	DSS.DF log2FC	DSS.DF pval	DHF.DF log2FC	DHF.DF pval	DSS.DHF log2FC	DSS.DHF pval	DSS.ND log2FC	DSS.ND pval	DHF.ND log2FC	DHF.ND pval	DF.ND log2FC	DF.ND pval	Relevance
C05464	MZ450.3226_8.73	Glycodeoxycholic acid	0.795	0.0123	0.187	0.581	0.608	0.123	0.974	0.00129	0.366	0.175	0.179	0.302	Bile Acid
C02838	MZ286.2017_5.87	2-Octenoylcarnitine	0.856	0.00148	-0.006	0.985	0.862	0.00756	0.781	0.00297	-0.081	0.774	-0.075	0.673	Carnitine
C00318	MZ162.1126_1.07	Carnitine	-1.198	3.7e-13	-0.443	0.00135	-0.754	0.000116	-1.269	4.65e-15	-0.515	4.4e-05	-0.071	0.486	Carnitine
C03017	MZ218.1387_1.69	Propionylcarnitine	-0.615	0.00313	-0.339	0.072	-0.276	0.312	-0.534	0.00862	-0.258	0.146	0.081	0.525	Carnitine
	MZ255.2323_13.93	Palmitoleic acid	1.143	0.000153	0.358	0.225	0.785	0.037	1.134	0.000115	0.35	0.189	-0.008	0.972	Fatty Acid Biosynthesis
	MZ331.2846_14.28	MG(16:0)	1.086	2.21e-06	0.229	0.332	0.857	0.00195	1.432	1.6e-10	0.574	0.00133	0.346	0.000963	Glycerolipid
	MZ496.3422_11.66	LPC(16:0) sn1	0.013	0.893	-0.046	0.55	0.06	0.549	-0.078	0.291	-0.138	0.0157	-0.092	0.0053	Glycerophospholipid
	MZ496.3422_11.38	LPC(16:0) sn2	-0.011	0.944	-0.092	0.429	0.081	0.603	-0.12	0.3	-0.201	0.0257	-0.109	0.0446	Glycerophospholipid
	MZ524.3735_13.07	LPC(18:0) sn1	-0.025	0.843	-0.251	0.00148	0.226	0.0601	-0.112	0.258	-0.337	2.06e-06	-0.087	0.0684	Glycerophospholipid
	MZ524.3736_12.78	LPC(18:0) sn2	-0.048	0.744	-0.175	0.0984	0.128	0.408	-0.222	0.0521	-0.35	4.43e-05	-0.175	0.000645	Glycerophospholipid
	MZ522.3579_11.99	LPC(18:1)	-0.156	0.0821	-0.07	0.426	-0.086	0.452	-0.27	0.00106	-0.184	0.0053	-0.114	0.00296	Glycerophospholipid
	MZ518.3249_8.69	LPC(18:3)	-0.372	0.639	-1.25	0.0269	0.878	0.302	1.253	0.0512	0.376	0.547	1.626	6.99e-09	Glycerophospholipid
	MZ542.3242_8.83	LPC(20:5)	-0.179	0.845	-0.582	0.417	0.404	0.68	1.336	0.0532	0.932	0.114	1.515	5.96e-07	Glycerophospholipid
	MZ568.3387_11.59	LPC(22:6)	-0.658	5.96e-07	-0.33	0.00328	-0.328	0.0496	-0.862	2.15e-11	-0.534	6.4e-08	-0.205	0.000663	Glycerophospholipid
	MZ526.2942_10.98	LPE(22:6)	0.363	0.0786	0.396	0.0196	-0.033	0.907	0.433	0.0253	0.466	0.00189	0.069	0.571	Glycerophospholipid
C06427	MZ279.2319_13.45	alpha-Linolenic acid	1.259	0.00346	-0.164	0.737	1.423	0.00535	1.161	0.00565	-0.263	0.523	-0.098	0.733	n-3 Fatty Acid Metabolism
C06429	MZ329.2493_13.79	Docosahexaenoic acid	1.205	2.24e-11	0.153	0.424	1.052	6.42e-07	1.003	1.35e-08	-0.05	0.803	-0.203	0.0197	n-3 Fatty Acid Metabolism
	MZ303.2321_11.77	Eicosapentaenoic acid	2.327	1.31e-07	0.037	0.95	2.29	1.01e-05	2.897	1.91e-11	0.607	0.114	0.57	0.00564	n-3 Fatty Acid Metabolism
	MZ305.2446_11.85	Eicosatetraenoic acid	2.072	0.0016	-1.817	0.00062	3.888	2.03e-07	3.141	5.51e-07	-0.747	0.192	1.069	0.000232	n-3 Fatty Acid Metabolism
	MZ277.216_11.03	Stearidonic acid	1.023	6.21e-06	-0.083	0.756	1.107	3.18e-05	1.228	2.55e-08	0.122	0.595	0.205	0.0729	n-3 Fatty Acid Metabolism
C00219	MZ305.2481_14.01	Arachidonic acid	0.918	2.76e-10	-0.069	0.676	0.987	6.41e-09	0.868	1.18e-09	-0.119	0.387	-0.05	0.595	n-6 Fatty Acid Metabolism
C03242	MZ307.2632_14.48	Dihomo-gamma-linolenic acid	0.914	6.13e-08	-0.048	0.819	0.962	1.18e-06	0.791	1.82e-06	-0.171	0.27	-0.123	0.178	n-6 Fatty Acid Metabolism
C06426	MZ279.2319_13.57	gamma-Linolenic acid	1.218	8.15e-05	0.048	0.905	1.17	0.00151	1.068	0.000427	-0.101	0.756	-0.15	0.416	n-6 Fatty Acid Metabolism
	MZ359.2217_9.34	Hepoxilin A3	2.568	0.00613	-4.102	3.59e-09	6.67	2.27e-10	8.443	3.33e-21	1.774	0.0154	5.876	1.93e-46	n-6 Fatty Acid Metabolism
	MZ319.2269_9.87	Leukotriene A4	2.053	0.00153	0.06	0.944	1.993	0.0106	3.345	6.32e-08	1.352	0.0076	1.292	5.21e-06	n-6 Fatty Acid Metabolism
C01595	MZ281.2482_14.2	Linoleic acid	0.866	1.28e-06	0.106	0.595	0.76	0.000359	0.784	7.79e-06	0.023	0.913	-0.083	0.445	n-6 Fatty Acid Metabolism
	MZ353.2315_8.32	Prostaglandin D2	2.791	7.54e-18	0.593	0.0439	2.197	5.47e-09	3.046	1.61e-21	0.848	0.000741	0.255	0.136	n-6 Fatty Acid Metabolism
C00791	MZ114.0664_0.98	Creatinine	-0.509	0.000353	0.082	0.597	-0.592	0.000409	-0.404	0.00405	0.188	0.125	0.106	0.162	Other
C01586	MZ180.0661_3.89	Hippuric acid	-1.034	0.00232	-0.855	0.00221	-0.179	0.711	-1.221	0.000187	-1.042	3.62e-05	-0.187	0.328	Other
	MZ203.1365_1.84	Leucyl-alanine	-11.345	1.27e-96	-7.66	7.75e-83	-3.684	3.71e-12	-12.054	3.77e-107	-8.37	1.82e-98	-0.71	0.000654	Peptide
C00079	MZ166.0865_2.27	L-Phenylalanine	0.057	0.76	-0.143	0.333	0.2	0.3	0.107	0.491	-0.094	0.507	0.05	0.593	Peptide
	MZ213.1229_1.38	L-prolyl-proline	-6.261	2.05e-58	-4.762	4.58e-59	-1.498	0.000465	-6.013	1.59e-56	-4.515	1.48e-57	0.248	0.207	Peptide
	MZ313.1558_4.82	Phenylalanylphenylalanine	-3.189	2.78e-11	-1.887	4.74e-07	-1.303	0.0311	-4.024	1.62e-17	-2.722	2.15e-14	-0.835	0.000119	Peptide
C00148	MZ116.0708_1.09	Proline	-0.428	0.00231	-0.478	1.05e-05	0.05	0.805	-0.424	0.00189	-0.474	4.7e-06	0.004	0.971	Peptide
	MZ231.1697_2.89	Valyl-Leucine	-7.684	2.06e-55	-5.535	1.66e-51	-2.149	6.37e-05	-8.199	4.89e-63	-6.05	2.12e-62	-0.516	0.0181	Peptide
C00262	MZ137.0465_1.35	Hypoxanthine	-2.139	8.64e-14	-1.076	1.77e-06	-1.063	0.00222	-2.37	4.74e-17	-1.307	1e-09	-0.231	0.128	Purine Metabolism
C00294	MZ269.09_1.39	Inosine	-6.266	1.52e-57	-0.696	0.0333	-5.57	1.63e-37	-6.51	8.34e-63	-0.939	0.000861	-0.243	0.224	Purine Metabolism
C01017	MZ221.0917_1.67	5-Hydroxytryptophan	-0.378	0.0131	-0.033	0.861	-0.345	0.0635	-0.082	0.61	0.264	0.0282	0.297	5.7e-06	Tryptophan Metabolism
C00954	MZ176.0711_5.67	Indoleacetic acid	-0.387	0.168	-0.486	0.0325	0.099	0.79	-0.6	0.0184	-0.699	0.000329	-0.213	0.102	Tryptophan Metabolism
C02043	MZ206.0825_5.04	Indolelactic acid	-0.026	0.9	-0.096	0.555	0.07	0.748	-0.143	0.361	-0.213	0.0943	-0.117	0.134	Tryptophan Metabolism
	MZ190.0866_6.5	Indolepropionic acid	-1.222	0.000183	-1.218	1.41e-06	-0.004	0.993	-1.477	2.96e-06	-1.473	8.49e-10	-0.255	0.135	Tryptophan Metabolism
C00328	MZ209.0922_2.23	L-Kynurenine	-0.231	0.318	0.096	0.668	-0.327	0.215	0.145	0.502	0.472	0.0026	0.376	2.68e-05	Tryptophan Metabolism
C00078	MZ205.0977_3.09	L-Tryptophan	-0.361	0.0369	-0.33	0.023	-0.03	0.9	-0.694	1.41e-05	-0.664	5.36e-08	-0.334	4.8e-06	Tryptophan Metabolism
C00780	MZ177.1011_1.7	Serotonin	-9.442	2.43e-138	-0.549	0.0312	-8.893	4.97e-107	-9.938	9.41e-150	-1.045	9.85e-07	-0.495	0.000106	Tryptophan Metabolism
C06124	MZ380.257_10.14	Sphingosine-1-phosphate	-0.73	6.53e-10	-0.546	2e-09	-0.184	0.246	-0.778	1.91e-11	-0.594	1.46e-11	-0.049	0.511	Sphingolipid
C01120	MZ382.2723_10.45	Sphinganine-1-phosphate	-0.957	6.59e-12	-0.554	3.66e-07	-0.403	0.0207	-0.75	3.94e-08	-0.347	0.00152	0.207	0.00125	Sphingolipid
C00319	MZ322.2746_14.2	Sphingosine (d18:1)	0.925	9.24e-08	0.09	0.641	0.835	4.55e-05	0.867	3.25e-07	0.032	0.876	-0.058	0.604	Sphingolipid
C00836	MZ324.2905_14.98	Sphinganine (d18:0)	0.507	0.00112	0.183	0.224	0.324	0.0996	0.482	0.0015	0.158	0.256	-0.025	0.814	Sphingolipid
